# Supplementary material for: One Year after Mild COVID-19: The Majority of Patients Maintain Specific Immunity, But One in Four Still Suffer from Long-Term Symptoms
Source: J Clin Med. 2021 Jul 27;10(15):3305. doi: 10.3390/jcm10153305 (PMC8347559; doi:10.3390/jcm10153305)
Supplement: Supplementary file 1 [file jcm-10-03305-s001.zip]

Archive with 1 entries (1 files):
- jcm-1297310-supplementary.pdf
